# Supplementary material for: Bilateral Deep Brain Stimulation of the Subthalamic Nucleus under Sedation with Propofol and Fentanyl
Source: PLoS One. 2016 Mar 28;11(3):e0152619. doi: 10.1371/journal.pone.0152619 (PMC4809591; doi:10.1371/journal.pone.0152619)
Supplement: S1 File — (XLSX) [file pone.0152619.s002.xlsx]

## Sheet: Clincial data
PT_No	Age_2014	SEX	Age_DBS	Previous_op	Onset_Duration	Pre_Part_I_Total_MxOn	Pre_Part_I_Total_MxOff	Pre_P2_Total_MxOn	Pre_P2_Total_MxOff	PreP3_Lt_MxOn	PreP3_Lt_MxOff	PreP3_Rt_MxOn	PreP3_Rt_MxOff	PreP3_Total_MxOn	PreP3_Total_MxOff	PreUPDRS_Total_MxOn	PreUPDRS_Total_MxOff	Pre_Dyskinesia_percent	Pre_Off_percent	Pre_HY_on	Pre_HY_off	PreADL_on	PreADL_off	Pre_Levo_Sum	Pre_DopaAgo_Sum	Pre_COMT_Sum	Pre_Amantadine	Pre_L_Dopa_Total	Pre_LEDD	PRE_LEDDwithAman	PreNPT_MMSE	PreNPT_BDI	PreSmPhysicalHealth	PreSmMentalHealth	Side effects	P006M_Levo_Sum	P006M_DopaAgo_Sum	P006M_COMT_Sum	P006M_Amantadine	P006M_L_Dopa_Total	P006M_LEDD	P006M_LEDDwithAman	P006M_DBSOn_P1_Total_MxOn	P006M_DBSOn_P1_Total_MxOff	P006M_DBSOn_P2_Total_On	P006M_DBSOn_P2_Total_Off	P006M_DBSOn_P3_Lt_MxOn	P006M_DBSOn_P3_Lt_MxOff	P006M_DBSOn_P3_Rt_MxOn
N01	63	F	60	No Operation	9	0	4	6	17	5	14.5	4	11	15	41	21	62	42.11	68.42	2	4	100	70	1080	300	0	0	1380	1380	1380	22	18	84.5	233.17	None	200	150	0	1.5	350	350	500	0	4	7	9	4.5	6	3.5
N02	54	F	51	No Operation	15	3	6	5	29	4	16.5	2.5	12	10	45.5	18	80.5	25	50	2	3	60	20	1200	75	0	300	1275	1275	1575	30	24	101.5	140	None	560	0	0	150	560	560	710	0	6	4	19	7.5	11	6.5
N03	62	F	59	No Operation	12	1	6	5	36	7	24.5	6	22	20	70	26	112	50	60	2	4	80	10	540	500	400	400	1040	1202	1602	30	17	117	119	Wound infection	200	100	0	200	300	300	500	3	6	11	12	2	8	14
N04	57	F	54	No Operation	4	2	0	15	30	7	19.5	9	17.5	24.5	60	41.5	90	6.67	40	3	4	70	20	1100	600	800	0	1700	2030	2030	28	28	138.5	257	None	450	150	0	200	600	600	800	2	0	8	15	4	5	8
N05	46	M	43	No Operation	14	4	12	14	41	6.5	12	6.5	15	20.5	41	38.5	94	100	55.56	2.5	3	30	30	1000	300	800	0	1300	1600	1600	25	29	116.5	127.5	None	300	0	0	0	300	300	300	1	12	10	10	1	1	9
N06	62	F	59	No Operation	13	2	3	4	17	6.5	11.5	5.5	12	17	40	23	60	62.5	62.5	2.5	3	80	50	1000	300	0	400	1300	1300	1700	22	11	216	195.5	None	400	0	0	0	400	400	400	0	3	3	3	3	1	3
N07	65	F	63	No Operation	13	2	4	10	38	9.5	16.5	8.5	13.5	29.5	50.5	41.5	92.5	80.95	80.95	3	4	100	10	1200	600	0	200	1800	1800	2000	29	25	105	113.5	None	500	200	0	200	700	700	900	2	4	3	26	9	11	5
N08	72	F	70	No Operation	21	6	8	31	42	9	18	9.5	17	30.5	53.5	67.5	103.5	93.75	50	3	4	10	0	1100	400	800	400	1500	1830	2230	25	42	18	34.5	None	600	100	0	0	700	700	700	1	8	9	21	4	6	2
N09	65	M	63	No Operation	12	0	0	14	26	8.5	21	7	16	23	56.5	37	82.5	33.33	44.44	2.5	4	70	60	1000	375	0	400	1375	1375	1775	28	19	207.5	125	None	1000	0	0	0	1000	1000	1000	0	0	17	17	10	10	9
N10	57	F	55	No Operation	6	3	6	8	29	3	14	5.5	17	13.5	42	24.5	77	26.32	63.16	2	3	80	30	1500	0	0	0	1500	1500	1500	26	27	62.5	50.5	None	600	112.5	0	300	712.5	712.5	1012.5	4	6	13	24	0	0	0
N11	59	M	57	No Operation	25	2	7	5	29	6	14	6	13.5	16.5	45.5	23.5	81.5	42.86	73.68	2	4	90	10	1500	0	0	300	1500	1500	1800	28	24	85	97	Wound infection	600	150	0	250	750	750	1000	0	7	2	30	5	9	5
N12	58	F	56	No Operation	8	0	1	0	10	4	11	6	14	13	36	13	47	33.33	33.33	2	2.5	90	80	1140	225	0	0	1365	1365	1365	29	16	265	336	None	750	0	0	0	750	750	750	1	1	0	13	2	5	3
N13	53	F	51	No Operation	9	3	10	10	38	15	16	8	12	29	45	42	93		62.5	2	3	80	10	280	112.5	0	300	392.5	392.5	692.5	28	33	77.5	75.5	None	16.6	4.16	0	0	20.76	20.76	20.76	2	10	3	15	1	3	3
N14	64	F	62	No Operation	20	1	2	22	31	13	29	13	27	42	82	65	115	26.32	63.16	3	4	70	10	490	112.5	400	100	602.5	749.5	849.5	27	27	132.5	69.5	Transient apathy	800	150	0	0	950	950	950	3	2	22	35	4	6	5
N15	62	F	60	No Operation	9	5	9	1	29	10	15	7	10	30	44	36	82	90.91	18.18	2.5	2.5	100	40	1400	450	0	400	1850	1850	2250	27	21	97.5	0	Transient apathy	150	150	0	0	300	300	300	7	9	28	36	11	8	14
N16	62	M	60	No Operation	12	1	2	12	25	10	15	9	16	27	48	40	75	66.67	0	2.5	3	80	50	750	400	0	0	1150	1150	1150	29	18	137.5	129.5	None	750	0	0	0	750	750	750	3	2	7	16	2	5	2
[truncated: 15 more columns]

## Sheet: MER data-Rt
datafilename	burstiness	mean firing rate	mean spikes =n a burst	mean ISI of burst period	total spike no	ISI_average	ISI_STD	CV
N01RtL2_Unit_1.txt	1	20.6667	620	15.551	620	0.0483881	0.0466576	0.964239
N01RtL2_Unit_2.txt	1	7.86667	236	14.66	236	0.126592	0.134624	1.06345
N02RtL6_Unit_1.txt	1	14.8667	446	14.762	446	0.0672857	0.0846888	1.25865
N02RtL6_Unit_2.txt	1	11.2	336	15.083	336	0.0884883	0.0971729	1.09814
N02RtL6_Unit_3.txt	1	8.23333	247	15.418	247	0.121257	0.1326	1.09354
N03RtC8_Unit_1.txt	1	46.7	123	1.747	1401	0.0214016	0.0258079	1.20589
N03RtC8_Unit_2.txt	1	6.5	195	12.35	195	0.153743	0.188754	1.22773
N04RtA5_Unit_a.txt	1	27.6667	830	16.522	830	0.0359841	0.0415169	1.15376
N05RtL6_Unit_1.txt	1	18.5667	557	16.275	557	0.0487442	0.235487	4.83109
N06RtA8_Unit_1.txt	1	17.7667	533	11.664	533	0.056165	0.0834216	1.48529
N07RtL6_Unit_1.txt	1	28.0667	842	13.191	842	0.035538	0.0372298	1.04761
N07RtL6_Unit_2.txt	1	23.0333	691	15.222	691	0.0433631	0.0565499	1.3041
N07RtL6_Unit_3.txt	1	9.36667	281	12.937	281	0.106845	0.113796	1.06506
N08RtL6_Unit_1.txt	1	9.3	279	14.495	279	0.107007	0.139046	1.29941
N09RtA4_Unit_1.txt	1	3.66667	110	11.682	110	0.269941	0.348124	1.28963
N09RtA4_Unit_2.txt	1	3.6	108	19.201	108	0.275293	0.366197	1.33021
N10RtA7_Unit_1.txt	1	30.5	216	3.381	915	0.0327478	0.0755845	2.30808
N11RtL8_Unit_a.txt	1	51.2667	160	1.139	1538	0.0195042	0.0252366	1.29391
N12RtC8_Unit_1.txt	1	17.9	537	14.917	537	0.0558173	0.0935345	1.67572
N12RtC8_Unit_2.txt	1	13.9	417	18.13	417	0.0716912	0.0824552	1.15014
N13RtL8_Unit_1.txt	1	15.3	459	14.683	459	0.0650255	0.102654	1.57868
N13RtL8_Unit_2.txt	1	2.8	84	20.175	84	0.35758	0.706218	1.97499
N14RtC2_Unit_1.txt	1	13.5	405	16.541	405	0.0740171	0.0865208	1.16893
N14RtC2_Unit_2.txt	1	15.6	468	17.177	468	0.0625971	0.148936	2.37928
Average		17.4097	382.5	13.621	522.292	0.097709	0.143867	1.51031
SD		12.1388	217.971	4.83119	364.165	0.0849214	0.145944	0.78384
percent	100

## Sheet: MER data-Lt
datafilename	burstiness	mean firing rate	mean spikes =n a burst	mean ISI of burst period	total spike no	ISI_average	ISI_STD	CV
N01LtA4_Unit_a.txt	1	32.4333	122	3.449	973	0.030598	0.0385272	1.25914
N01LtA4_Unit_b.txt	0	34.6	0	0	1038	0.0289022	0.058747	2.03261
N01LtA4_Unit_c.txt	1	24.0333	721	7.305	721	0.0415268	0.124486	2.99772
N02LtC3_Unit_1.txt	1	32.6667	208	2.412	980	0.0305513	0.0349061	1.14254
N02LtC3_Unit_2.txt	1	21.4	642	13.176	642	0.0466319	0.0567515	1.21701
N02LtC3_Unit_3.txt	1	9.93333	298	13.458	298	0.100564	0.103196	1.02617
N03LtA8_Unit_a.txt	0	28.5333	0	18.283	856	0.0345376	0.109982	3.18442
N03LtA8_Unit_b.txt	1	22.0667	662	9.868	662	0.0441415	0.0682841	1.54694
N03LtA8_Unit_c.txt	1	17.8667	536	13.129	536	0.0560245	0.0939194	1.6764
N04LtC4_Unit_1.txt	1	33.8	175	2.66	1014	0.0286411	0.0371657	1.29763
N05LtC9_Unit_1.txt	1	21.3333	640	10.806	640	0.0465005	0.0784119	1.68626
N05LtC9_Unit_2.txt	1	27.2333	817	16.601	817	0.036342	0.0547013	1.50518
N06LtC2_Unit_a.txt	1	30.4333	913	10.283	913	0.0328067	0.0585398	1.78439
N06LtC2_Unit_b.txt	1	27.2333	817	20.853	817	0.0358768	0.0969027	2.70099
N06LtC2_Unit_c.txt	1	15.7	471	18.421	471	0.063648	0.0686593	1.07873
N07LtM3_Unit_1.txt	1	69.2	131	0.844	2076	0.014455	0.0129134	0.893351
N07LtM3_Unit_2.txt	1	33.3667	104	2.104	1001	0.029914	0.0295531	0.987937
N07LtM3_Unit_3.txt	1	34.0333	174	2.503	1021	0.0276071	0.0221026	0.800614
N08LtL5_Unit_1.txt	1	28.7	861	12.577	861	0.0347871	0.0397407	1.1424
N08LtL5_Unit_2.txt	1	9.93333	298	18.95	298	0.0997987	0.172312	1.72659
N09LtC4_Unit_1.txt	1	20.5667	617	14.718	617	0.0483371	0.0779466	1.61256
N09LtC4_Unit_2.txt	1	15.6	468	15.646	468	0.0640878	0.064543	1.0071
N09LtC4_Unit_3.txt	1	6.46667	194	18.644	194	0.152961	0.327645	2.14201
N10LtA12_Unit_1.txt	1	4.4	132	15.933	132	0.224552	0.543519	2.42046
N10LtA12_Unit_2.txt	1	5.03333	151	12.882	151	0.187677	0.245589	1.30858
N10LtA12_Unit_3.txt	1	5.1	153	15.907	153	0.192012	0.570693	2.97217
N10LtA12_Unit_4.txt	1	5.5	165	12.952	165	0.176881	0.350571	1.98196
N11LtC18_Unit_1.txt	1	36.5	115	2.329	1095	0.0273464	0.0324463	1.18649
N11LtC18_Unit_2.txt	1	32.5	975	12.482	975	0.0306918	0.038153	1.2431
N11LtC18_Unit_3.txt	1	2.1	63	12.446	63	0.482513	0.570674	1.18271
N12LtM14_Unit_1.txt	1	4.26667	128	17.709	128	0.233486	0.263632	1.12911
N12LtM14_Unit_2.txt	1	5.13333	154	10.831	154	0.191975	0.271116	1.41225
N12LtM14_Unit_3.txt	1	4.13333	124	13.958	124	0.242632	0.28985	1.19461
Average		21.2667	364.515	11.3369	638	0.0945153	0.151702	1.59031
SD		14.1909	295.944	5.99995	425.727	0.0985268	0.159508	0.631219
percent	93.9394
